# Supplementary material for: Emergence of novel porcine circovirus 2d strains in Thailand, 2019–2020
Source: Front Vet Sci. 2023 Jun 20;10:1170499. doi: 10.3389/fvets.2023.1170499 (PMC10318142; doi:10.3389/fvets.2023.1170499)
Supplement: Supplementary file 1 [file Table_1.XLSX]

## Sheet: Supplementary Table S1
Supplementary Table S1
A list of sequences of reference PCV2a-h used for genotyping in this study
No	NCBI accession number	Genotype
1	KU697212.1	PCV2a
2	KT868402.1	PCV2a
3	KP975436.1	PCV2a
4	KT868064.1	PCV2a
5	KT868114.1	PCV2a
6	KT868139.1	PCV2a
7	KT868503.1	PCV2a
8	KT868049.1	PCV2a
9	KT868404.1	PCV2a
10	KT868396.1	PCV2a
11	KX828217.1	PCV2a
12	KF850458.1	PCV2a
13	KF850468.1	PCV2a
14	KT868504.1	PCV2a
15	KT867953.1	PCV2a
16	DQ231519.1	PCV2b
17	DQ629127.1	PCV2b
18	EF184226.1	PCV2b
19	EF515839.1	PCV2b
20	EF524519.1	PCV2b
21	EF565353.1	PCV2b
22	EF565362.1	PCV2b
23	FJ608549.1	PCV2b
24	FJ644557.1	PCV2b
25	FN687856.1	PCV2b
26	GM997765.1	PCV2b
27	HQ202964.1	PCV2b
28	HQ202970.1	PCV2b
29	HQ395019.1	PCV2b
30	HQ831523.1	PCV2b
31	JA362960.1	PCV2b
32	JN006454.1	PCV2b
33	JN006458.1	PCV2b
34	JQ692110.1	PCV2b
35	KC620507.1	PCV2b
36	KJ415567.1	PCV2b
37	KM190989.1	PCV2b
38	KM191029.1	PCV2b
39	KM191099.1	PCV2b
40	KM880081.1	PCV2b
41	KP231127.1	PCV2b
42	KP231134.1	PCV2b
43	KP768475.1	PCV2b
44	KP768478.1	PCV2b
45	KR559698.1	PCV2b
46	KT336604.1	PCV2b
47	KT819161.1	PCV2b
48	KT867884.1	PCV2b
49	KT867942.1	PCV2b
50	KT867957.1	PCV2b
51	KT868086.1	PCV2b
52	KT868094.1	PCV2b
53	KT868178.1	PCV2b
54	KT868235.1	PCV2b
55	KT868288.1	PCV2b
56	KT868512.1	PCV2b
57	KU317482.1	PCV2b
58	KU697028.1	PCV2b
59	KX828235.1	PCV2b
60	KY305201.1	PCV2b
61	KY440166.1	PCV2b
62	KY655955.1	PCV2b
63	KY655977.1	PCV2b
64	KY806010.1	PCV2b
65	MG229682.1	PCV2b
66	EU148503.1	PCV2c
67	EU148504.1	PCV2c
68	EU148505.1	PCV2c
69	KJ094599.1	PCV2c
70	KX929007.1	PCV2d
71	KX928993.1	PCV2d
72	KX169326.1	PCV2d
73	KX098775.1	PCV2d
74	MF679586.1	PCV2d
75	MF314323.1	PCV2d
76	KC620504.1	PCV2d
77	KY947576.1	PCV2d
78	KX098774.1	PCV2d
79	KU697237.1	PCV2d
80	KX510052.1	PCV2d
81	KU697169.1	PCV2d
82	KU697090.1	PCV2d
83	KT867832.1	PCV2d
84	MF314313.1	PCV2d
85	KU697151.1	PCV2d
86	JX406422.1	PCV2d
87	KX828239.1	PCV2d
88	KU960939.1	PCV2d
89	KX247803.1	PCV2d
90	JN119255.1	PCV2d
91	MF679594.1	PCV2d
92	KC514971.1	PCV2d
93	KM487708.1	PCV2d
94	KU960936.1	PCV2d
95	HQ395059.1	PCV2d
96	KC447454.1	PCV2d
97	KU697077.1	PCV2d
98	KX098706.1	PCV2d
99	KU697044.1	PCV2d
100	KY656065.1	PCV2d
101	KY655975.1	PCV2d
102	MF169691.1	PCV2d
103	MF169725.1	PCV2d
104	KX098711.1	PCV2d
105	KX098746.1	PCV2d
106	KU697185.1	PCV2d
107	KX098765.1	PCV2d
108	MF314225.1	PCV2d
109	KY947573.1	PCV2d
110	KY656013.1	PCV2d
111	KX098766.1	PCV2d
112	KX098747.1	PCV2d
113	JX948775.1	PCV2d
114	KX668490.1	PCV2d
115	HM776440.1	PCV2d
116	KX960924.1	PCV2d
117	KT200371.1	PCV2d
118	KX247840.1	PCV2d
119	KC800640.1	PCV2d
120	KT795287.1	PCV2e
121	KT795288.1	PCV2e
122	KT795289.1	PCV2e
123	KT795290.1	PCV2e
124	KT867796.1	PCV2e
125	KT867795.1	PCV2e
126	KT867797.1	PCV2e
127	KT867794.1	PCV2e
128	KT867799.1	PCV2e
129	KT867801.1	PCV2e
130	KT867802.1	PCV2e
131	KT870147.1	PCV2e
132	KX510067.1	PCV2e
133	MF589523.1	PCV2e
134	MF589524.1	PCV2e
135	KX510081.1	PCV2e
136	KX510062.1	PCV2e
137	KX098754.1	PCV2e
138	KT870146.1	PCV2e
139	KT867803.1	PCV2e
140	KT867800.1	PCV2e
141	KT867798.1	PCV2e
142	HM776452.1	PCV2f
143	KJ094600.1	PCV2f
144	KT369067.1	PCV2f
145	KT369069.1	PCV2f
146	KT369070.1	PCV2f
147	KT369068.1	PCV2f
148	LC004736.1	PCV2f
149	LC004738.1	PCV2f
150	LC004739.1	PCV2f
151	LC004745.1	PCV2f
152	LC004746.1	PCV2f
153	LC004748.1	PCV2f
154	LC004749.1	PCV2f
155	LC004750.1	PCV2f
156	LC004751.1	PCV2f
157	LC004753.1	PCV2f
158	LC008134.1	PCV2f
159	LC008135.1	PCV2f
160	LC008137.1	PCV2f
161	LC008141.1	PCV2f
162	MF139076.1	PCV2f
163	MF278778.1	PCV2f
164	MF139077.1	PCV2f
165	MF278777.1	PCV2f
166	MF139078.1	PCV2f
167	MF278779.1	PCV2f
168	HQ591381.1	PCV2f
169	AY556477.1	PCV2g
170	AY713470.1	PCV2g
171	DQ322701.1	PCV2g
172	DQ151643.1	PCV2g
173	DQ017260.1	PCV2g
174	FJ998185.1	PCV2g
175	HQ202972.1	PCV2g
176	HQ395040.1	PCV2g
177	HQ395060.1	PCV2g
178	JN006444.1	PCV2g
179	JN006443.1	PCV2g
180	JN006446.1	PCV2g
181	JN006447.1	PCV2g
182	JN006449.1	PCV2g
183	JN006450.1	PCV2g
184	JN382158.1	PCV2g
185	JN382163.1	PCV2g
186	JN382179.2	PCV2g
187	JN382183.2	PCV2g
188	JX099786.1	PCV2g
189	JX948768.1	PCV2g
190	KP420197.1	PCV2g
191	KX960931.1	PCV2g
192	AY035820.1	PCV2h
193	AY864814.1	PCV2h
194	EU302140.1	PCV2h
195	EU302141.1	PCV2h
196	HQ395030.1	PCV2h
197	HQ395031.1	PCV2h
198	HQ395049.1	PCV2h
199	HQ395056.1	PCV2h
200	HQ395058.1	PCV2h
201	JN411098.1	PCV2h
202	HQ701665.1	PCV2h
203	HQ701666.1	PCV2h
204	JN411097.1	PCV2h
205	JQ181586.1	PCV2h
206	JQ181588.1	PCV2h
207	JQ181592.1	PCV2h
208	KC238434.1	PCV2h
209	KC238429.1	PCV2h
210	JQ181594.1	PCV2h
211	JQ181593.1	PCV2h
212	JQ181587.1	PCV2h
213	JQ181596.1	PCV2h
214	JQ181599.1	PCV2h
215	JQ181598.1	PCV2h
216	JQ181602.1	PCV2h
217	JQ181603.1	PCV2h
218	JQ181604.1	PCV2h
219	JQ181606.1	PCV2h
220	JQ181605.1	PCV2h
221	JQ181607.1	PCV2h
222	JQ866916.1	PCV2h
223	JQ866917.1	PCV2h
224	JX099780.1	PCV2h
225	JX099783.1	PCV2h
226	JX099784.1	PCV2h
227	JX099785.1	PCV2h
228	JX506730.1	PCV2h
229	HM776443.1	PCV2h
230	KC238432.1	PCV2h
231	KC515012.1	PCV2h
232	KM042394.1	PCV2h
233	JX099782.1	PCV2h
234	KM042395.1	PCV2h
235	KM042396.1	PCV2h
236	KM042398.1	PCV2h
237	KM042400.1	PCV2h
238	KJ729074.1	PCV2h
239	KJ729072.1	PCV2h
240	KM042401.1	PCV2h
241	KM042402.1	PCV2h
242	JX099781.1	PCV2h
243	KM042403.1	PCV2h
244	KM042404.1	PCV2h
245	KM042407.1	PCV2h
246	KT336602.1	PCV2h
247	KT336603.1	PCV2h
248	KU359271.1	PCV2h
249	KU359270.1	PCV2h
250	KU359269.1	PCV2h
251	KX130941.1	PCV2h
252	EU302139.1	PCV2h
253	MF314214.1	PCV2h
254	MF314213.1	PCV2h
255	MF314217.1	PCV2h
256	MF314218.1	PCV2h
257	MF314219.1	PCV2h
258	MF314252.1	PCV2h
259	MF314251.1	PCV2h
260	MF314272.1	PCV2h
261	MF314244.1	PCV2h
262	MF314289.1	PCV2h
263	MF314281.1	PCV2h
264	MF314226.1	PCV2h
265	MF314216.1	PCV2h
266	MF314300.1	PCV2h
