# Supplementary material for: Emergence of novel porcine circovirus 2d strains in Thailand, 2019–2020
Source: Front Vet Sci. 2023 Jun 20;10:1170499. doi: 10.3389/fvets.2023.1170499 (PMC10318142; doi:10.3389/fvets.2023.1170499)
Supplement: Supplementary file 2 [file Table_2.XLSX]

## Sheet: Supplementary Table S2
Supplementary Table S2
A list of sequences of PCV2 from Thailand from 2007 to 2015
No	NCBI accession number	Year	Genotype
1	MF314196.1	2009	PCV2a
2	MF314203.1	2010	PCV2a
3	MF314202.1	2010	PCV2a
4	MF314204.1	2010	PCV2a
5	MF314205.1	2010	PCV2a
6	MF314206.1	2010	PCV2a
7	MF314227.1	2012	PCV2a
8	HQ735207.1	2007	PCV2b
9	JQ387582.1	2007	PCV2b
10	JQ866915.1	2008	PCV2b
11	JQ866914.1	2008	PCV2b
12	MF314197.1	2009	PCV2b
13	MF314198.1	2009	PCV2b
14	MF314199.1	2009	PCV2b
15	MF314200.1	2009	PCV2b
16	JQ866918.1	2010	PCV2b
17	JQ866919.1	2010	PCV2b
18	JQ866920.1	2010	PCV2b
19	MF314212.1	2010	PCV2b
20	MF314211.1	2010	PCV2b
21	MF314210.1	2010	PCV2b
22	MF314209.1	2010	PCV2b
23	MF314208.1	2010	PCV2b
24	MF314207.1	2010	PCV2b
25	MF314223.1	2011	PCV2b
26	MF314221.1	2011	PCV2b
27	MF314220.1	2011	PCV2b
28	MF314222.1	2011	PCV2b
29	MF314224.1	2011	PCV2b
30	MF314243.1	2012	PCV2b
31	MF314234.1	2012	PCV2b
32	MF314232.1	2012	PCV2b
33	MF314231.1	2012	PCV2b
34	MF314230.1	2012	PCV2b
35	MF314229.1	2012	PCV2b
36	MF314228.1	2012	PCV2b
37	MF314239.1	2012	PCV2b
38	MF314238.1	2012	PCV2b
39	MF314237.1	2012	PCV2b
40	MF314236.1	2012	PCV2b
41	MF314235.1	2012	PCV2b
42	MF314242.1	2012	PCV2b
43	MF314241.1	2012	PCV2b
44	MF314240.1	2012	PCV2b
45	MF314233.1	2012	PCV2b
46	MF314266.1	2013	PCV2b
47	MF314262.1	2013	PCV2b
48	MF314263.1	2013	PCV2b
49	MF314265.1	2013	PCV2b
50	MF314264.1	2013	PCV2b
51	MF314267.1	2013	PCV2b
52	MF314268.1	2013	PCV2b
53	MF314269.1	2013	PCV2b
54	MF314286.1	2014	PCV2b
55	MF314215.1	2010	PCV2d
56	MF314225.1	2011	PCV2d
57	MF314261.1	2012	PCV2d
58	MF314260.1	2012	PCV2d
59	MF314258.1	2012	PCV2d
60	MF314257.1	2012	PCV2d
61	MF314249.1	2012	PCV2d
62	MF314248.1	2012	PCV2d
63	MF314247.1	2012	PCV2d
64	MF314246.1	2012	PCV2d
65	MF314250.1	2012	PCV2d
66	MF314256.1	2012	PCV2d
67	MF314255.1	2012	PCV2d
68	MF314254.1	2012	PCV2d
69	MF314253.1	2012	PCV2d
70	MF314259.1	2012	PCV2d
71	MF314245.1	2012	PCV2d
72	MF314280.1	2013	PCV2d
73	MF314275.1	2013	PCV2d
74	MF314270.1	2013	PCV2d
75	MF314283.1	2013	PCV2d
76	MF314282.1	2013	PCV2d
77	MF314276.1	2013	PCV2d
78	MF314271.1	2013	PCV2d
79	MF314277.1	2013	PCV2d
80	MF314278.1	2013	PCV2d
81	MF314285.1	2013	PCV2d
82	MF314284.1	2013	PCV2d
83	MF314274.1	2013	PCV2d
84	MF314279.1	2013	PCV2d
85	MF314273.1	2013	PCV2d
86	MF314308.1	2014	PCV2d
87	MF314306.1	2014	PCV2d
88	MF314302.1	2014	PCV2d
89	MF314287.1	2014	PCV2d
90	MF314301.1	2014	PCV2d
91	MF314288.1	2014	PCV2d
92	MF314293.1	2014	PCV2d
93	MF314294.1	2014	PCV2d
94	MF314295.1	2014	PCV2d
95	MF314299.1	2014	PCV2d
96	MF314305.1	2014	PCV2d
97	MF314304.1	2014	PCV2d
98	MF314307.1	2014	PCV2d
99	MF314298.1	2014	PCV2d
100	MF314303.1	2014	PCV2d
101	MF314292.1	2014	PCV2d
102	MF314291.1	2014	PCV2d
103	MF314290.1	2014	PCV2d
104	MF314297.1	2014	PCV2d
105	MF314296.1	2014	PCV2d
106	MF314309.1	2015	PCV2d
107	MF314311.1	2015	PCV2d
108	MF314310.1	2015	PCV2d
109	MF314312.1	2015	PCV2d
110	MF314314.1	2015	PCV2d
111	MF314313.1	2015	PCV2d
112	MF314318.1	2015	PCV2d
113	MF314323.1	2015	PCV2d
114	MF314322.1	2015	PCV2d
115	MF314321.1	2015	PCV2d
116	MF314320.1	2015	PCV2d
117	MF314319.1	2015	PCV2d
118	MF314316.1	2015	PCV2d
119	MF314315.1	2015	PCV2d
120	MF314324.1	2015	PCV2d
121	MF314317.1	2015	PCV2d
122	MF314325.1	2015	PCV2d
123	MF314330.1	2015	PCV2d
124	MF314329.1	2015	PCV2d
125	MF314328.1	2015	PCV2d
126	MF314327.1	2015	PCV2d
127	MF314326.1	2015	PCV2d
128	HQ701665.1	2007	PCV2h
129	HQ701666.1	2007	PCV2h
130	JQ866916.1	2009	PCV2h
131	JQ866917.1	2009	PCV2h
132	MF314214.1	2010	PCV2h
133	MF314213.1	2010	PCV2h
134	MF314217.1	2010	PCV2h
135	MF314218.1	2010	PCV2h
136	MF314219.1	2010	PCV2h
137	MF314216.1	2010	PCV2h
138	MF314226.1	2011	PCV2h
139	MF314252.1	2012	PCV2h
140	MF314251.1	2012	PCV2h
141	MF314244.1	2012	PCV2h
142	MF314272.1	2013	PCV2h
143	MF314281.1	2013	PCV2h
144	MF314289.1	2014	PCV2h
145	MF314300.1	2014	PCV2h
146	AY864814.1	NA	PCV2h
