# Supplementary material for: Emergence of novel porcine circovirus 2d strains in Thailand, 2019–2020
Source: Front Vet Sci. 2023 Jun 20;10:1170499. doi: 10.3389/fvets.2023.1170499 (PMC10318142; doi:10.3389/fvets.2023.1170499)
Supplement: Supplementary file 3 [file Table_3.XLSX]

## Sheet: Supplementary Table S3
Supplementary Table S3
A list of sequences of PCV2 retrieved from NCBI BLAST using 19RBR58 as a query sequence
No.	Accession	Region	Collection year	Cluster	ORF2 133-136 amino acid sequence
1	OL677619.1	Thailand	2020	HDAM cluster 1	HDAM
2	OL677618.1	Thailand	2020	HDAM cluster 1	HDAM
3	OL677617.1	Thailand	2020	HDAM cluster 1	HDAM
4	OL677616.1	Thailand	2020	HDAM cluster 1	HDAM
5	OL677612.1	Thailand	2020	HDAM cluster 1	HDAM
6	OL677609.1	Thailand	2020	HDAM cluster 1	HDAM
7	OL677608.1	Thailand	2020	HDAM cluster 1	HDAM
8	OL677607.1	Thailand	2020	HDAM cluster 1	HDAM
9	OL677604.1	Thailand	2020	HDAM cluster 1	HDAM
10	OL677603.1	Thailand	2020	HDAM cluster 1	HDAM
11	OL677602.1	Thailand	2019	HDAM cluster 1	HDAM
12	OL677601.1	Thailand	2019	HDAM cluster 1	HDAM
13	OL677596.1	Thailand	2019	HDAM cluster 1	HDAM
14	OL677594.1	Thailand	2019	HDAM cluster 1	HDAM
15	OL677587.1	Thailand	2019	HDAM cluster 1	HDAM
16	OL677586.1	Thailand	2019	HDAM cluster 1	HDAM
17	OL677580.1	Thailand	2019	HDAM cluster 1	HDAM
18	OL377518.1	Thailand	2021	HDAM cluster 1	HDAM
19	OL377517.1	Thailand	2021	HDAM cluster 1	HDAM
20	OL377514.1	Thailand	2021	HDAM cluster 1	HDAM
21	OL377510.1	Thailand	2021	HDAM cluster 1	HDAM
22	OL377427.1	Thailand	2020	HDAM cluster 1	HDAM
23	OL377417.1	Thailand	2020	HDAM cluster 1	HDAM
24	OL677599.1	Thailand	2019	HDAM cluster 1	HDAM
25	OL677595.1	Thailand	2019	HDAM cluster 1	HDAM
26	OL677578.1	Thailand	2019	HDAM cluster 1	HDAM
27	OL377413.1	Thailand	2019	HDAM cluster 1	HDAM
28	OL377515.1	Thailand	2021	HDAM cluster 1	HDAM
29	OL377426.1	Thailand	2020	HDAM cluster 1	HDAM
30	OL677585.1	Thailand	2019	HDAM cluster 1	HDAM
31	OL677592.1	Thailand	2019	HDAM cluster 1	HDAM
32	OL677572.1	Thailand	2019	HDAM cluster 1	HDAM
33	OL677576.1	Thailand	2019	HDAM cluster 1	HDAM
34	OL377513.1	Thailand	2021	HDAM cluster 1	HDAM
35	OL377516.1	Thailand	2021	HDAM cluster 1	HDAM
36	OL677613.1	Thailand	2020	HDAM cluster 1	HDAM
37	OL677584.1	Thailand	2019	HDAM cluster 1	HDAM
38	OL677591.1	Thailand	2019	HDAM cluster 1	HDAM
39	OL377512.1	Thailand	2021	HDAM cluster 1	HDAM
40	OL677589.1	Thailand	2019	HDAM cluster 1	HDAM
41	OL377415.1	Thailand	2020	HDAM cluster 1	HDAM
42	OL377419.1	Thailand	2020	HDAM cluster 1	HDAM
43	OL377420.1	Thailand	2019	HDAM cluster 1	HDAM
44	OL377511.1	Thailand	2021	HDAM cluster 1	HDAM
45	OL677605.1	Thailand	2020	HDAM cluster 1	HDAM
46	OL677610.1	Thailand	2020	HDAM cluster 1	HDAM
47	OL377651.1	Japan	2021	HDAM cluster 2	HDAM
48	OL377627.1	Japan	2020	HDAM cluster 2	HDAM
49	OL377594.1	Japan	2020	HDAM cluster 2	HDAM
50	OL377586.1	Japan	2020	HDAM cluster 2	HDAM
51	OL377585.1	Japan	2020	HDAM cluster 2	HDAM
52	OL377584.1	Japan	2020	HDAM cluster 2	HDAM
53	OL377579.1	Japan	2020	HDAM cluster 2	HDAM
54	OL377575.1	Japan	2020	HDAM cluster 2	HDAM
55	OL377612.1	Japan	2020	HDAM cluster 2	HDAM
56	OL377611.1	Japan	2020	HDAM cluster 2	HDAM
57	OL377576.1	Japan	2020	HDAM cluster 2	HDAM
58	OL377591.1	Japan	2020	HDAM cluster 2	HDAM
59	OL377578.1	Japan	2020	HDAM cluster 2	HDAM
60	OM743461.1	Taiwan	2020	HDAM cluster 3	HDAM
61	OL377669.1	Taiwan	2020	HDAM cluster 3	HDAM
62	OM677746.1	Taiwan	2019	HDAM cluster 3	HDAM
63	OL377658.1	Taiwan	2019	HDAM cluster 3	HDAM
64	OM681488.1	Taiwan	2020	HDAM cluster 3	HDAM
65	OL377660.1	Taiwan	2020	HDAM cluster 3	HDAM
66	OM681458.1	Taiwan	2019	HDAM cluster 3	HDAM
67	OM681482.1	Taiwan	2019	HDAM cluster 3	HDAM
68	OM743458.1	Taiwan	2020	HDAM cluster 3	HDAM
69	OM681468.1	Taiwan	2019	HDAM cluster 3	HDAM
70	OM743479.1	Taiwan	2020	HDAM cluster 3	HDAM
71	OM743476.1	Taiwan	2020	HDAM cluster 3	HDAM
72	OM681475.1	Taiwan	2019	HDAM cluster 3	HDAM
73	OM681500.1	Taiwan	2020	HDAM cluster 3	HDAM
74	OM681497.1	Taiwan	2020	HDAM cluster 3	HDAM
75	OM743472.1	Taiwan	2020	HDAM cluster 3	HDAM
76	OM743484.1	Taiwan	2020	HDAM cluster 4	HDAM
77	OM743475.1	Taiwan	2020	HDAM cluster 4	HDAM
78	OM743474.1	Taiwan	2020	HDAM cluster 4	HDAM
79	OM743462.1	Taiwan	2020	HDAM cluster 4	HDAM
80	OM681496.1	Taiwan	2020	HDAM cluster 4	HDAM
81	OM681495.1	Taiwan	2020	HDAM cluster 4	HDAM
82	OM681493.1	Taiwan	2020	HDAM cluster 4	HDAM
83	OM681474.1	Taiwan	2019	HDAM cluster 4	HDAM
84	OM681472.1	Taiwan	2019	HDAM cluster 4	HDAM
85	OM681469.1	Taiwan	2019	HDAM cluster 4	HDAM
86	OM681467.1	Taiwan	2019	HDAM cluster 4	HDAM
87	OM681456.1	Taiwan	2019	HDAM cluster 4	HDAM
88	OM681455.1	Taiwan	2019	HDAM cluster 4	HDAM
89	OM681454.1	Taiwan	2019	HDAM cluster 4	HDAM
90	OM681453.1	Taiwan	2019	HDAM cluster 4	HDAM
91	OM677750.1	Taiwan	2019	HDAM cluster 4	HDAM
92	OM677725.1	Taiwan	2018	HDAM cluster 4	HDAM
93	OM677722.1	Taiwan	2018	HDAM cluster 4	HDAM
94	OM677718.1	Taiwan	2018	HDAM cluster 4	HDAM
95	OL377670.1	Taiwan	2020	HDAM cluster 4	HDAM
96	OL377661.1	Taiwan	2020	HDAM cluster 4	HDAM
97	OL377654.1	Taiwan	2018	HDAM cluster 4	HDAM
98	OM743478.1	Taiwan	2020	HDAM cluster 4	HDAM
99	OM743471.1	Taiwan	2020	HDAM cluster 4	HDAM
100	OM743469.1	Taiwan	2020	HDAM cluster 4	HDAM
101	OM743467.1	Taiwan	2020	HDAM cluster 4	HDAM
102	OM743466.1	Taiwan	2020	HDAM cluster 4	HDAM
103	OM681491.1	Taiwan	2020	HDAM cluster 4	HDAM
104	OM681478.1	Taiwan	2019	HDAM cluster 4	HDAM
105	OL377664.1	Taiwan	2020	HDAM cluster 4	HDAM
106	OM681487.1	Taiwan	2020	HDAM cluster 4	HDAM
107	OM677739.1	Taiwan	2019	HDAM cluster 4	HDAM
108	OL377659.1	Taiwan	2020	HDAM cluster 4	HDAM
109	OL377657.1	Taiwan	2019	HDAM cluster 4	HDAM
110	OM681494.1	Taiwan	2020	HDAM cluster 4	HDAM
111	OL377662.1	Taiwan	2020	HDAM cluster 4	HDAM
112	OM681501.1	Taiwan	2020	HDAM cluster 4	HDAM
113	OL377663.1	Taiwan	2020	HDAM cluster 4	HDAM
114	OM681461.1	Taiwan	2019	HDAM cluster 4	HDAM
115	OL377666.1	Taiwan	2020	HDAM cluster 4	HDAM
116	OM681492.1	Taiwan	2020	HDAM cluster 4	HDAM
117	OM677745.1	Taiwan	2019	HDAM cluster 4	HDAM
118	OM743465.1	Taiwan	2020	HDAM cluster 4	HDAM
119	OM743473.1	Taiwan	2020	HDAM cluster 4	HDAM
120	OM681498.1	Taiwan	2020	HDAM cluster 4	HDAM
121	OM743477.1	Taiwan	2020	HDAM cluster 4	HDAM
122	OM681476.1	Taiwan	2019	HDAM cluster 4	HDAM
123	OM681483.1	Taiwan	2019	HDAM cluster 4	HDAM
124	OM681473.1	Taiwan	2019	HDAM cluster 4	HDAM
125	OM743463.1	Taiwan	2020	HDAM cluster 4	HDAM
126	OM681484.1	Taiwan	2019	HDAM cluster 4	HDAM
127	OM681499.1	Taiwan	2020	HDAM cluster 4	HDAM
128	OM681460.1	Taiwan	2019	HDAM cluster 4	HDAM
129	OM743470.1	Taiwan	2020	HDAM cluster 4	HAAM
130	OM524643.1	Malaysia	2020	Malaysia	HNAM
131	OM524641.1	Malaysia	2020	Malaysia	HNAM
132	OM524647.1	Malaysia	2021	Malaysia	HNAM
133	OM524644.1	Malaysia	2020	Malaysia	HNAM
134	OM524640.1	Malaysia	2020	Malaysia	HNAM
135	OM524645.1	Malaysia	2021	Malaysia	HNAM
136	OL377125.1	USA	2018	-	YNAL
137	OM677730.1	Taiwan	2018	-	YDAL
138	OM677720.1	Taiwan	2018	-	YDAL
139	OL377656.1	Taiwan	2018	-	YDAL
140	OL377613.1	Japan	2020	-	YDAL
141	MF169703.1	Taiwan	2016	-	YDAL
142	KT867816.1	USA	2014	-	YDAL
143	ON184453.1	China	NA	-	VDAL
144	OL377603.1	Japan	2020	-	VDAL
145	OP263067.1	China	2022	-	GNAL
146	OL377641.1	Japan	2020	-	ADAL
147	OL377639.1	Japan	2020	-	ADAL
148	OL377638.1	Japan	2020	-	ADAL
149	OL377633.1	Japan	2020	-	ADAL
150	OL377617.1	Japan	2020	-	ADAL
151	OL377616.1	Japan	2020	-	ADAL
152	OL377610.1	Japan	2020	-	ADAL
153	OL377609.1	Japan	2020	-	ADAL
154	OL377608.1	Japan	2020	-	ADAL
155	OL377607.1	Japan	2019	-	ADAL
156	OL377631.1	Japan	2020	-	ADAL
157	OL377629.1	Japan	2020	-	ADAL
158	OL377589.1	Japan	2020	-	ADAL
159	OL377642.1	Japan	2020	-	ADAL
160	MK504419.1	USA	2018	-	ADAL
161	MT376345.1	South Korea	2017	-	ANAL
162	MT376335.1	South Korea	2015	-	ANAL
163	MT376315.1	South Korea	2016	-	ANAL
164	MT376304.1	South Korea	2017	-	ANAL
165	MT376302.1	South Korea	2015	-	ANAL
166	MH920578.1	China	2016	-	ANAL
167	MH920561.1	China	2017	-	ANAL
168	MK504418.1	USA	2018	-	ANAL
169	MK504416.1	USA	2017	-	ANAL
170	MK504407.1	USA	2018	-	ANAL
171	MK504392.1	USA	2016	-	ANAL
172	MK504391.1	USA	2016	-	ANAL
173	MK504388.1	USA	2017	-	ANAL
174	MK050986.1	China	2017	-	ANAL
175	MK050985.1	China	2017	-	ANAL
176	MH922992.1	China	2017	-	ANAL
177	MH756613.1	China	2013	-	ANAL
178	MH094791.1	China	2017	-	ANAL
179	MH094780.1	China	2017	-	ANAL
180	MH094775.1	China	2017	-	ANAL
181	MG846666.1	South Africa	2016	-	ANAL
182	KY940534.1	China	2015	-	ANAL
183	KY940526.1	China	2014	-	ANAL
184	KX904947.1	China	2010	-	ANAL
185	KX904945.1	China	2009	-	ANAL
186	KY126317.1	China	2016	-	ANAL
187	KX828239.1	South Korea	2016	-	ANAL
188	KX828234.1	South Korea	2016	-	ANAL
189	KU697099.1	USA	2014	-	ANAL
190	KU041852.1	NA	NA	-	ANAL
191	ON184431.1	China	NA	-	ANAL
192	KP231167.1	Italy	2011	-	ANAL
193	OL504751.1	China	2021	-	ANAL
194	OL504750.1	China	2021	-	ANAL
195	ON098562.1	Nigeria	2015	-	ANAL
196	ON098560.1	Nigeria	2015	-	ANAL
197	ON098557.1	Nigeria	2015	-	ANAL
198	ON098554.1	Nigeria	2014	-	ANAL
199	OP263050.1	China	2020	-	ANAL
200	OP263042.1	China	2019	-	ANAL
201	MZ048615.1	China	2018	-	ANAL
202	KC514965.1	China	2011	-	ANAL
203	KM487709.1	China	2013	-	ANAL
204	OL377695.1	France	2021	-	ANAL
205	OL377645.1	Japan	2020	-	ANAL
206	OL377632.1	Japan	2020	-	ANAL
207	OL377628.1	Japan	2020	-	ANAL
208	OL377449.1	Denmark	2020	-	ANAL
209	OL377446.1	Denmark	2020	-	ANAL
210	OL377394.1	Poland	2020	-	ANAL
211	OL377392.1	Poland	2020	-	ANAL
212	OL377388.1	Poland	2020	-	ANAL
213	OL377387.1	Poland	2020	-	ANAL
214	OL377367.1	Germany	2020	-	ANAL
215	OL377343.1	France	2020	-	ANAL
216	OL377318.1	Chile	2020	-	ANAL
217	OL377271.1	Poland	2017	-	ANAL
218	OL377270.1	Poland	2017	-	ANAL
219	OL377269.1	Poland	2017	-	ANAL
220	OL377234.1	France	2019	-	ANAL
221	OL377188.1	Brazil	2019	-	ANAL
222	OL377186.1	Brazil	2019	-	ANAL
223	OL377185.1	Brazil	2019	-	ANAL
224	OL377179.1	Brazil	2019	-	ANAL
225	OL377178.1	Brazil	2019	-	ANAL
226	OL377172.1	Brazil	2019	-	ANAL
227	OL377171.1	Brazil	2019	-	ANAL
228	OL377170.1	Brazil	2019	-	ANAL
229	OL377169.1	Brazil	2019	-	ANAL
230	OL377164.1	USA	2018	-	ANAL
231	OL377160.1	USA	2018	-	ANAL
232	OL377146.1	USA	2018	-	ANAL
233	OL377137.1	USA	2018	-	ANAL
234	OL377130.1	USA	2018	-	ANAL
235	OL377123.1	USA	2018	-	ANAL
236	OL377112.1	USA	2018	-	ANAL
237	OL377098.1	USA	2018	-	ANAL
238	OL377082.1	USA	2018	-	ANAL
239	OL377067.1	USA	2018	-	ANAL
240	OL377064.1	USA	2018	-	ANAL
241	OL377040.1	USA	2017	-	ANAL
242	OL377032.1	USA	2017	-	ANAL
243	OL377025.1	USA	2017	-	ANAL
244	OL377022.1	USA	2017	-	ANAL
245	OL377015.1	USA	2017	-	ANAL
246	OL377007.1	USA	2017	-	ANAL
247	OL377003.1	USA	2017	-	ANAL
248	OL376999.1	USA	2017	-	ANAL
249	OL376994.1	USA	2017	-	ANAL
250	OL376991.1	USA	2017	-	ANAL
251	OK170034.1	China	2021	-	ANAL
252	KJ680367.1	China	2012	-	ANAL
253	KJ680354.1	China	2012	-	ANAL
254	KC860786.1	China	2012	-	ANAL
255	MT302398.1	China	2016	-	ANAL
256	MT302382.1	China	2017	-	ANAL
257	MT814848.1	South Korea	2020	-	ANAL
258	MT814846.1	South Korea	2020	-	ANAL
259	MT184997.1	China	2017	-	ANAL
260	MT184995.1	China	2017	-	ANAL
261	JQ181600.1	Viet Nam	2011	-	ANAL
262	MT498582.1	Mexico	2019	-	ANAL
263	MT498581.1	Mexico	2018	-	ANAL
264	MT498580.1	Mexico	2019	-	ANAL
265	MT498579.1	Mexico	2018	-	ANAL
266	MT498564.1	Mexico	2014	-	ANAL
267	MT498557.1	Mexico	2013	-	ANAL
268	MT498556.1	Mexico	2014	-	ANAL
269	MT498554.1	Mexico	2012	-	ANAL
270	HM776440.1	China	2008	-	ANAL
271	HM776439.1	China	2008	-	ANAL
272	JF928002.1	China	2011	-	ANAL
273	HQ113117.1	China	2009	-	ANAL
274	GU938302.1	China	2009	-	ANAL
275	LC310735.1	Japan	2016	-	ANAL
276	OM460170.1	Austria	2019	-	ANAL
277	OL377718.1	Germany	2021	-	ANAL
278	OL377709.1	Germany	2021	-	ANAL
279	OL377703.1	Germany	2021	-	ANAL
280	OL377637.1	Japan	2020	-	ANAL
281	OL377600.1	Japan	2020	-	ANAL
282	OL377457.1	Denmark	2020	-	ANAL
283	OL377451.1	Denmark	2020	-	ANAL
284	OL377407.1	Spain	2020	-	ANAL
285	OL377391.1	Poland	2020	-	ANAL
286	OL377327.1	Netherlands	2019	-	ANAL
287	OL377288.1	Spain	2020	-	ANAL
288	OL377287.1	Spain	2019	-	ANAL
289	OL377286.1	Spain	2020	-	ANAL
290	OL377251.1	France	2019	-	ANAL
291	OL377225.1	Germany	2019	-	ANAL
292	OL377223.1	Germany	2018	-	ANAL
293	OL377222.1	Germany	2018	-	ANAL
294	OL377220.1	Germany	2018	-	ANAL
295	ON184446.1	China	NA	-	ANAL
296	ON184422.1	China	NA	-	ANAL
297	ON184416.1	China	NA	-	ANAL
298	ON184415.1	China	NA	-	ANAL
299	ON184414.1	China	NA	-	ANAL
300	ON184413.1	China	NA	-	ANAL
301	ON184385.1	China	NA	-	ANAL
302	ON184381.1	China	NA	-	ANAL
303	ON184365.1	China	NA	-	ANAL
304	ON184363.1	China	NA	-	ANAL
305	OM288661.1	China	2019	-	ANAL
306	ON262088.1	China	2021	-	ANAL
307	MZ151446.1	China	2018	-	ANAL
308	MZ151437.1	China	2018	-	ANAL
309	MZ151436.1	China	2018	-	ANAL
310	MZ151435.1	China	2019	-	ANAL
311	MZ995479.1	China	2018	-	ANAL
312	ON184467.1	China	NA	-	ANAL
313	ON184462.1	China	NA	-	ANAL
314	ON184374.1	China	NA	-	ANAL
315	ON184373.1	China	NA	-	ANAL
316	ON184372.1	China	NA	-	ANAL
317	OL677615.1	Thailand	2020	-	ANAL
318	OL677575.1	Thailand	2019	-	ANAL
319	OL409069.1	China	2021	-	ANAL
320	ON098565.1	Nigeria	2019	-	ANAL
321	ON793636.1	China	2021	-	ANAL
322	MZ995484.1	China	2020	-	ANAL
323	MW561993.1	China	2018	-	ANAL
324	OL377714.1	Germany	2021	-	ANAL
325	MK504423.1	USA	2018	-	ANAL
326	MK504422.1	USA	2018	-	ANAL
327	KX098681.1	USA	2015	-	ANAL
328	KC514994.1	China	2012	-	ANAL
329	KM191034.1	USA	2013	-	ANAL
330	OL377620.1	Japan	2019	-	ANAL
331	OL377120.1	USA	2018	-	ANAL
332	OL377071.1	USA	2018	-	ANAL
333	OL377035.1	USA	2017	-	ANAL
334	OL377031.1	USA	2017	-	ANAL
335	GQ359005.1	China	2008	-	ANAL
336	KU311030.1	China	2014	-	ANAL
337	ON184515.1	China	NA	-	ANAL
338	ON184509.1	China	NA	-	ANAL
339	OL377675.1	Chile	2021	-	ANAL
340	MT184964.1	China	2018	-	ANAL
341	MT184959.1	China	2017	-	ANAL
342	ON184390.1	China	NA	-	ANAL
343	ON184389.1	China	NA	-	ANAL
344	ON184388.1	China	NA	-	ANAL
345	ON184387.1	China	NA	-	ANAL
346	ON184386.1	China	NA	-	ANAL
347	MZ667329.1	China	2021	-	ANAL
348	MZ667328.1	China	2021	-	ANAL
349	MZ667327.1	China	2021	-	ANAL
350	MZ667326.1	China	2021	-	ANAL
351	MZ667324.1	China	2017	-	ANAL
352	OL377705.1	Germany	2021	-	ANAL
353	OL377462.1	Denmark	2020	-	ANAL
354	OL377459.1	Denmark	2020	-	ANAL
355	OL377321.1	Belgium	2019	-	ANAL
356	MT769276.1	China	NA	-	ANAL
357	ON184510.1	China	NA	-	ANAL
358	ON184465.1	China	NA	-	ANAL
359	OL377466.1	Denmark	2020	-	ANAL
360	KY126313.1	China	2016	-	ANAL
361	OL377626.1	Japan	2020	-	ANAL
362	HM776437.1	China	2009	-	ANAL
363	OP263051.1	China	2020	-	ANAL
364	OP263047.1	China	2020	-	ANAL
365	OP263062.1	China	2021	-	ANAL
366	OP263040.1	China	2019	-	ANAL
367	MT376368.1	South Korea	2017	-	ANAL
368	MT376324.1	South Korea	2017	-	ANAL
369	MZ151445.1	China	2018	-	ANAL
370	OL377630.1	Japan	2020	-	ANAL
371	ON184393.1	China	NA	-	ANAL
372	ON184392.1	China	NA	-	ANAL
373	ON184362.1	China	NA	-	ANAL
374	ON184361.1	China	NA	-	ANAL
375	MK504404.1	USA	2018	-	ANAL
376	OL377068.1	USA	2018	-	ANAL
377	ON184458.1	China	NA	-	ANAL
378	ON184457.1	China	NA	-	ANAL
379	OP263043.1	China	2019	-	ANAL
380	OP263041.1	China	2019	-	ANAL
381	OL377676.1	Chile	2021	-	ANAL
382	ON184432.1	China	NA	-	ANAL
383	KP698395.1	Germany	2013	-	ANAL
384	KU697130.1	USA	2014	-	ANAL
385	KJ729075.1	India	2013	-	ANAL
386	GU325769.1	China	2009	-	ANAL
387	KU697147.1	USA	2015	-	ANAL
388	MW820695.1	China	2018	-	ANAL
389	OL377587.1	Japan	2020	-	ANAL
390	OL377606.1	Japan	2020	-	ANAL
391	ON184527.1	China	NA	-	ANAL
392	OL377300.1	Russia	2020	-	ANAL
393	OL377456.1	Denmark	2020	-	ANAL
394	OL377697.1	France	2021	-	ANAL
395	OL377702.1	France	2021	-	ANAL
396	OL377673.1	Colombia	2021	-	ANAL
397	OL377689.1	France	2020	-	ANAL
398	OL377719.1	Germany	2021	-	ANAL
399	MW561997.1	China	2018	-	ANAL
400	OL377711.1	Germany	2021	-	ANAL
401	OL377713.1	Germany	2021	-	ANAL
402	OL377615.1	Japan	2020	-	ANAL
403	OL377618.1	Japan	2019	-	ANAL
404	OL377604.1	Japan	2020	-	ANAL
405	OL377652.1	Japan	2021	-	ANAL
406	OL377636.1	Japan	2019	-	ANAL
407	OL377650.1	Japan	2020	-	ANAL
408	MW974878.1	China	2021	-	ANAL
409	OM677734.1	Taiwan	2019	-	ANAL
410	OP263046.1	China	2020	-	ANAL
411	MZ995486.1	China	2019	-	ANAL
412	MZ151440.1	China	2019	-	ANAL
413	OL677606.1	Thailand	2020	-	ANAL
414	OL677611.1	Thailand	2020	-	ANAL
415	ON098561.1	Nigeria	2015	-	ANAL
416	ON098573.1	Nigeria	2020	-	ANAL
417	MF314279.1	Thailand	2013	-	ANAL
418	MF314313.1	Thailand	2015	-	ANAL
419	MF314215.1	Thailand	2010	-	ANAL
420	MH094771.1	China	2017	-	ANAL
421	MH756607.1	NA	2014	-	ANAL
422	MF314277.1	Thailand	2013	-	ANAL
423	MF314278.1	Thailand	2013	-	ANAL
424	MF314253.1	Thailand	2012	-	ANAL
425	KX894318.1	China	2014	-	ANAL
426	KU697083.1	USA	2015	-	ANAL
427	KU697162.1	USA	2015	-	ANAL
428	ON184500.1	China	NA	-	ANAL
429	OL377634.1	Japan	2020	-	ANAL
430	OL377621.1	Japan	2020	-	ANAL
431	OL377625.1	Japan	2020	-	ANAL
432	KU697182.1	USA	2015	-	ANAL
433	MF314307.1	Thailand	2014	-	ANAL
434	MF314284.1	Thailand	2013	-	ANAL
435	MF314295.1	Thailand	2014	-	ANAL
436	KU697171.1	USA	2015	-	ANAL
437	KY656022.1	China	2014	-	ANAL
438	OL377195.1	Mexico	2019	-	ANAL
439	MH094787.1	China	2017	-	ANAL
440	MH920567.1	China	2017	-	ANAL
