# Supplementary material for: Emergence of novel porcine circovirus 2d strains in Thailand, 2019–2020
Source: Front Vet Sci. 2023 Jun 20;10:1170499. doi: 10.3389/fvets.2023.1170499 (PMC10318142; doi:10.3389/fvets.2023.1170499)
Supplement: Supplementary file 4 [file Table_4.XLSX]

## Sheet: Supplementary Table S4
Supplementary Table S4
A list of Thai PCV2 genetically characterized in the study
No	Virus	Year	Sample type	Stage†	Clinical signs††	Sample from the same farm†††	Province	Geographical region	Genotype	Remark††††	NCBI accession number
1	19RBR20	2019	Pooled organs	N	R	-	Ratchaburi	Western	PCV2d	NC	OL677572
2	19CBI2	2019	Pooled organs	F	NA	-	Chonburi	Eastern	PCV2d	-	OL677573
3	19CBI262	2019	Pooled organs	F	R	-	Chonburi	Eastern	PCV2d	-	OL677574
4	19CMI162	2019	Serum	F	NA	-	Chiang Mai	Northern	PCV2d	-	OL677575
5	19NPT1	2019	Pooled organs	N	R	-	Nakornpathom	Central	PCV2d	NC	OL677576
6	19NPT269	2019	Pooled organs	N	R	-	Nakornpathom	Central	PCV2d	-	OL677577
7	19NPT282	2019	Pooled organs	F	R	-	Nakornpathom	Central	PCV2d	NC	OL677578
8	19NPT29	2019	Pooled organs	F	R	-	Nakornpathom	Central	PCV2b/2d	-	OL677579
9	19NPT3	2019	Pooled organs	N	R	-	Ratchaburi	Western	PCV2d	NC	OL677580
10	19NPT35	2019	Pooled organs	N	NA	-	Nakornpathom	Central	PCV2b	-	OL677581
11	19NPT4	2019	Pooled organs	F	SD	-	Nakornpathom	Central	PCV2d	-	OL677582
12	19PBI235	2019	Serum	N	NA	-	Phetchaburi	Western	PCV2b	-	OL677583
13	19PRI56	2019	Pooled organs	N	R	-	Prachinburi	Eastern	PCV2d	NC	OL677584
14	19RBR10	2019	Pooled organs	N	R	-	Ratchaburi	Western	PCV2d	NC	OL677585
15	19RBR150	2019	Serum	N	NA	-	Ratchaburi	Western	PCV2d	NC	OL677586
16	19RBR217	2019	Serum	N	R	-	Ratchaburi	Western	PCV2d	NC	OL677587
17	19RBR230	2019	Serum	F	R	a	Ratchaburi	Western	PCV2b	-	OL677588
18	19RBR24	2019	Pooled organs	N	R	-	Ratchaburi	Western	PCV2d	NC	OL677589
19	19RBR242	2019	Pooled organs	N	R	b	Ratchaburi	Western	PCV2b	-	OL677590
20	19RBR247	2019	Pooled organs	F	R	a	Ratchaburi	Western	PCV2d	NC	OL677591
21	19RBR25	2019	Pooled organs	N	R, Sz	-	Ratchaburi	Western	PCV2d	NC	OL677592
22	19RBR263	2019	Fetus	Ft	Ab	-	Ratchaburi	Western	PCV2d	-	OL677593
23	19RBR264	2019	Pooled organs	N	R	-	Ratchaburi	Western	PCV2d	NC	OL677594
24	19RBR281	2019	Pooled organs	F	R	-	Ratchaburi	Western	PCV2d	NC	OL677595
25	19RBR365	2019	Serum	N	R	-	Ratchaburi	Western	PCV2d	NC	OL677596
26	19RBR374	2019	Serum	N	R	-	Ratchaburi	Western	PCV2d	-	OL677597
27	19RBR47	2019	Pooled organs	N	R	-	Ratchaburi	Western	PCV2b	-	OL677598
28	19RBR58	2019	Pooled organs	S	NA	-	Ratchaburi	Western	PCV2d	NC	OL677599
29	19RBR6	2019	Pooled organs	N	R	-	Ratchaburi	Western	PCV2b	-	OL677600
30	19RBR60	2019	Pooled organs	F	D	-	Ratchaburi	Western	PCV2d	NC	OL677601
31	19RBR8	2019	Pooled organs	N	R	-	Ratchaburi	Western	PCV2d	NC	OL677602
32	20CBI363	2020	Pooled organs	N	R	-	Chonburi	Eastern	PCV2d	NC	OL677603
33	20CBI61	2020	Pooled organs	F	R, L	-	Chonburi	Eastern	PCV2d	NC	OL677604
34	20CBI97	2020	Serum	N	NA	-	Chonburi	Eastern	PCV2d	NC	OL677605
35	20KKN424	2020	Serum	F	St	-	Khonkaen	Northeastern	PCV2d	-	OL677606
36	20NPT29	2020	Pooled organs	N	R	-	Nakornpathom	Central	PCV2d	NC	OL677607
37	20NPT366	2020	Pooled organs	N	NA	-	Nakornpathom	Central	PCV2d	NC	OL677608
38	20NPT53	2020	Pooled organs	F	NA	-	Nakornpathom	Central	PCV2d	NC	OL677609
39	20NPT90	2020	Serum	N	R, St	-	Nakornpathom	Central	PCV2d	NC	OL677610
40	20PBI396	2020	Serum	N	R	-	Phetchaburi	Western	PCV2d	-	OL677611
41	20RBR256	2020	Pooled organs	F	R	-	Ratchaburi	Western	PCV2d	NC	OL677612
42	20RBR357	2020	Serum	F	NA	-	Ratchaburi	Western	PCV2d	NC	OL677613
43	20RBR377	2020	Pooled organs	N	R	-	Ratchaburi	Western	PCV2b	-	OL677614
44	20RBR395	2020	Pooled organs	N	St	b	Ratchaburi	Western	PCV2d	-	OL677615
45	20RBR85	2020	Serum	N	NA	-	Ratchaburi	Western	PCV2d	NC	OL677616
46	20RBR91	2020	Serum	N	NA	-	Ratchaburi	Western	PCV2d	NC	OL677617
47	20SPB55	2020	Pooled organs	F	R	c	Suphanburi	Central	PCV2d	NC	OL677618
48	20SPB72	2020	Pooled organs	F	R	c	Suphanburi	Central	PCV2d	NC	OL677619
49	20TRG444	2020	Serum	F	St, P	-	Trang	Southern	PCV2d	-	OL677620
50	20UDT433	2020	Serum	F	NA	-	Udonthani	Northeastern	PCV2d	-	OL677621
51	20UTI438	2020	Serum	F	NA	-	Uthaithani	Central	PCV2d	-	OL677622
† F: fattening pig, N: nursery pig, S: suckling pig; Ft: fetus
†† R: respiratory signs; SD: sudden death; St: stunt growth; Sz: Seizure; Ab: abortion; D: diarrhea; L: lame; P: pale; NA: not available
††† The identical alphabets indicate samples originating from the same farm
†††† NC: novel cluster
